# Supplementary material for: Molecular Dynamics Approaches Dissect Molecular Mechanisms Underlying Methylene Blue–Glycosaminoglycan Interactions
Source: Molecules. 2022 Apr 20;27(9):2654. doi: 10.3390/molecules27092654 (PMC9105714; doi:10.3390/molecules27092654)
Supplement: Supplementary file 1 [file molecules-27-02654-s001.zip]

Archive with 1 entries (1 files):
- molecules-1671296-supplementary.pdf
